# Supplementary material for: Molecular Markers and Marker-Assisted Selection Provide Genetic Insights for Identifying Key Quantitative Trait Locus for Watermelon Rind Thickness
Source: Int J Mol Sci. 2024 Sep 26;25(19):10341. doi: 10.3390/ijms251910341 (PMC11477180; doi:10.3390/ijms251910341)
Supplement: Supplementary file 1 [file ijms-25-10341-s001.zip]

Archive with 10 entries (10 files):
- Supplementary Figure S1.tif
- Supplementary Figure S2.tif
- Supplementary Figure S3.tif
- Supplementary Figure S4.tif
- Supplementary Figure S5.tif
- Supplementary Table S1.pdf
- Supplementary Table S2.pdf
- Supplementary Table S3.pdf
- Supplementary Table S4.pdf
- Supplementary Table S5.pdf
